# Supplementary material for: Genomic Characterization of Marine Staphylococcus shinii Strain SC-M1C: Potential Genetic Adaptations and Ecological Role
Source: Microorganisms. 2025 Aug 9;13(8):1866. doi: 10.3390/microorganisms13081866 (PMC12388102; doi:10.3390/microorganisms13081866)
Supplement: Supplementary file 1 [file microorganisms-13-01866-s001.zip]

Archive with 1 entries (1 files):
- microorganisms-3759062-supplementary.pdf
